# Supplementary material for: Peripheral immune cells in metastatic breast cancer patients display a systemic immunosuppressed signature consistent with chronic inflammation
Source: NPJ Breast Cancer. 2024 Apr 23;10:30. doi: 10.1038/s41523-024-00638-2 (PMC11039627; doi:10.1038/s41523-024-00638-2)
Supplement: Supplementary file 2 — Supplementary Table 3 [file 41523_2024_638_MOESM2_ESM.xlsx]

## Sheet: Sheet1
Supplementary Table 3 - Association of peripheral blood immune cells with clinical benefit in ALICE trial
Variable	% within	Arm	OR	CI_low	CI_high	p_value
CD3+T	in CD45+	Placebo-Chemo	3.55556	0.48101	26.2822	0.213911
CD3+T	in CD45+	Atezo-Chemo	0.907407	0.208374	3.9515	0.897011
CD4+T	in CD45+	Placebo-Chemo	1.3125	0.189275	9.10136	0.78314
CD4+T	in CD45+	Atezo-Chemo	0.907407	0.208374	3.9515	0.897011
CD8+T	in CD45+	Placebo-Chemo	3.375	0.396269	28.7447	0.265712
CD8+T	in CD45+	Atezo-Chemo	1.75	0.376241	8.13973	0.475506
gd+T	in CD45+	Placebo-Chemo	0.48	0.0634051	3.63378	0.477293
gd+T	in CD45+	Atezo-Chemo	1.6	0.361963	7.07254	0.535375
B	in CD45+	Placebo-Chemo	0.428571	0.061804	2.97187	0.391131
B	in CD45+	Atezo-Chemo	0.625	0.141392	2.76271	0.535375
Monocytes	in CD45+	Placebo-Chemo	0.9375	0.113726	7.72831	0.952183
Monocytes	in CD45+	Atezo-Chemo	0.740741	0.156761	3.50021	0.704862
NK	in CD45+	Placebo-Chemo	3	0.396282	22.7111	0.287452
NK	in CD45+	Atezo-Chemo	1.94444	0.43921	8.60833	0.381009
mDC	in CD45+	Placebo-Chemo	1.11111	0.164478	7.50596	0.913918
mDC	in CD45+	Atezo-Chemo	0.625	0.141392	2.76271	0.535375
pDC	in CD45+	Placebo-Chemo	0.0888889	0.00942302	0.838504	0.0345332
pDC	in CD45+	Atezo-Chemo	0.803571	0.180861	3.57029	0.773799
Naive	in CD4+	Placebo-Chemo	0.625	0.0925191	4.2221	0.629654
Naive	in CD4+	Atezo-Chemo	2.66667	0.590508	12.0424	0.202263
CM	in CD4+	Placebo-Chemo	0.625	0.0925191	4.2221	0.629654
CM	in CD4+	Atezo-Chemo	0.486111	0.10941	2.1598	0.343139
EM	in CD4+	Placebo-Chemo	2.33333	0.336488	16.1802	0.391131
EM	in CD4+	Atezo-Chemo	1.16667	0.269305	5.05417	0.836726
TEMRA	in CD4+	Placebo-Chemo	11.25	1.1926	106.123	0.0345332
TEMRA	in CD4+	Atezo-Chemo	2.89286	0.62195	13.4555	0.175597
Naive	in CD8+	Placebo-Chemo	0.0625	0.00513836	0.760213	0.0296276
Naive	in CD8+	Atezo-Chemo	0.857143	0.197857	3.71327	0.836726
CM	in CD8+	Placebo-Chemo	5	0.441528	56.6215	0.193685
CM	in CD8+	Atezo-Chemo	0.3	0.0593587	1.51621	0.145264
EM	in CD8+	Placebo-Chemo	0.28125	0.0380486	2.07896	0.213911
EM	in CD8+	Atezo-Chemo	0.233333	0.0459515	1.18482	0.0791915
TEMRA	in CD8+	Placebo-Chemo	7.5	0.589773	95.3757	0.120425
TEMRA	in CD8+	Atezo-Chemo	5.5	0.911594	33.1836	0.0630233
Naive	in B-cells	Placebo-Chemo	0.428571	0.061804	2.97187	0.391131
Naive	in B-cells	Atezo-Chemo	0.18	0.0349226	0.927766	0.0404057
DN	in B-cells	Placebo-Chemo	1.6	0.236849	10.8086	0.629654
DN	in B-cells	Atezo-Chemo	2.66667	0.590508	12.0424	0.202263
SM	in B-cells	Placebo-Chemo	3.55556	0.48101	26.2822	0.213911
SM	in B-cells	Atezo-Chemo	5.55556	1.07786	28.6348	0.0404057
NSM	in B-cells	Placebo-Chemo	2.08333	0.275196	15.7716	0.477293
NSM	in B-cells	Atezo-Chemo	4.8	0.978579	23.5444	0.0532022
M2	in Monocytes	Placebo-Chemo	2.08333	0.275196	15.7716	0.477293
M2	in Monocytes	Atezo-Chemo	2.56667	0.562074	11.7205	0.223809
Mo-MDSCs	in Monocytes	Placebo-Chemo	0.166667	0.0195689	1.41949	0.101121
Mo-MDSCs	in Monocytes	Atezo-Chemo	1.04167	0.230669	4.70401	0.957675
CD16+mDC	in mDCs	Placebo-Chemo	10.5	0.908248	121.388	0.059714
CD16+mDC	in mDCs	Atezo-Chemo	1.42857	0.322685	6.32449	0.638439
CD16-mDC	in mDCs	Placebo-Chemo	0.0952381	0.00823807	1.10102	0.059714
CD16-mDC	in mDCs	Atezo-Chemo	0.857143	0.197857	3.71327	0.836726
CD56_bright	in NK	Placebo-Chemo	0.0888889	0.00942302	0.838504	0.0345332
CD56_bright	in NK	Atezo-Chemo	1.42857	0.322685	6.32449	0.638439
CD56_dim	in NK	Placebo-Chemo	3.55556	0.48101	26.2822	0.213911
CD56_dim	in NK	Atezo-Chemo	0.907407	0.208374	3.9515	0.897011
CD56-	in NK	Placebo-Chemo	2.08333	0.275196	15.7716	0.477293
CD56-	in NK	Atezo-Chemo	0.803571	0.180861	3.57029	0.773799
NKG2A+	in NK	Placebo-Chemo	1.11111	0.164478	7.50596	0.913918
NKG2A+	in NK	Atezo-Chemo	0.345679	0.0743193	1.60785	0.175597
KIR+	in NK	Placebo-Chemo	3.55556	0.48101	26.2822	0.213911
KIR+	in NK	Atezo-Chemo	1.6	0.361963	7.07254	0.535375
CD57+	in NK	Placebo-Chemo	0.7	0.0902098	5.43178	0.732964
CD57+	in NK	Atezo-Chemo	1.24444	0.280089	5.5291	0.773799
CD161+	in NK	Placebo-Chemo	4.375	0.563811	33.9486	0.158005
CD161+	in NK	Atezo-Chemo	0.486111	0.10941	2.1598	0.343139
PD1+	in CD4+	Placebo-Chemo	3.55556	0.48101	26.2822	0.213911
PD1+	in CD4+	Atezo-Chemo	0.148148	0.0289309	0.758631	0.0219373
TIGIT+	in CD4+	Placebo-Chemo	0.7	0.0902098	5.43178	0.732964
TIGIT+	in CD4+	Atezo-Chemo	1.24444	0.280089	5.5291	0.773799
TIM3+	in CD4+	Placebo-Chemo	0.625	0.0925191	4.2221	0.629654
TIM3+	in CD4+	Atezo-Chemo	1.10204	0.253068	4.79907	0.897011
ICOS+	in CD4+	Placebo-Chemo	0.48	0.0634051	3.63378	0.477293
ICOS+	in CD4+	Atezo-Chemo	0.514286	0.116167	2.27682	0.381009
PD1+	in CD8+	Placebo-Chemo	0.761905	0.109874	5.28333	0.78314
PD1+	in CD8+	Atezo-Chemo	0.233333	0.0459515	1.18482	0.0791915
TIGIT+	in CD8+	Placebo-Chemo	7.5	0.589773	95.3757	0.120425
TIGIT+	in CD8+	Atezo-Chemo	1.35	0.285697	6.37913	0.704862
TIM3+	in CD8+	Placebo-Chemo	1.11111	0.164478	7.50596	0.913918
TIM3+	in CD8+	Atezo-Chemo	1.10204	0.253068	4.79907	0.897011
ICOS+	in CD8+	Placebo-Chemo	1.11111	0.164478	7.50596	0.913918
ICOS+	in CD8+	Atezo-Chemo	0.345679	0.0743193	1.60785	0.175597
GzmB+	in CD4+	Placebo-Chemo	11.25	1.1926	106.123	0.0345332
GzmB+	in CD4+	Atezo-Chemo	2.89286	0.62195	13.4555	0.175597
Ki67+	in CD4+	Placebo-Chemo	0.333333	0.0440314	2.52345	0.287452
Ki67+	in CD4+	Atezo-Chemo	1.16667	0.269305	5.05417	0.836726
CD38+HLADR+	in CD4+	Placebo-Chemo	0.291667	0.0252289	3.3719	0.323812
CD38+HLADR+	in CD4+	Atezo-Chemo	0.96	0.212584	4.33522	0.957675
NKT	in CD4+	Placebo-Chemo	11.25	1.1926	106.123	0.0345332
NKT	in CD4+	Atezo-Chemo	1.6	0.361963	7.07254	0.535375
GzmB+	in CD8+	Placebo-Chemo	1.06667	0.129394	8.7931	0.952183
GzmB+	in CD8+	Atezo-Chemo	7.07143	1.1671	42.8458	0.0333313
Ki67+	in CD8+	Placebo-Chemo	0.9	0.133228	6.07983	0.913918
Ki67+	in CD8+	Atezo-Chemo	0.20202	0.041502	0.983379	0.0476225
CD38+HLADR+	in CD8+	Placebo-Chemo	0.625	0.0925191	4.2221	0.629654
CD38+HLADR+	in CD8+	Atezo-Chemo	2.66667	0.590508	12.0424	0.202263
NKT	in CD8+	Placebo-Chemo	2	0.270568	14.7837	0.497047
NKT	in CD8+	Atezo-Chemo	2.25	0.486147	10.4135	0.299575
Th1	in CD4+	Placebo-Chemo	2.33333	0.336488	16.1802	0.391131
Th1	in CD4+	Atezo-Chemo	1.10204	0.253068	4.79907	0.897011
Th2	in CD4+	Placebo-Chemo	0.9	0.133228	6.07983	0.913918
Th2	in CD4+	Atezo-Chemo	0.666667	0.153089	2.90317	0.589098
Th17	in CD4+	Placebo-Chemo	2.33333	0.336488	16.1802	0.391131
Th17	in CD4+	Atezo-Chemo	0.375	0.0830402	1.69346	0.202263
cluster_1	in CD4+	Placebo-Chemo	0.761905	0.109874	5.28333	0.78314
cluster_1	in CD4+	Atezo-Chemo	0.109091	0.0177636	0.669957	0.0167345
cluster_2	in CD4+	Placebo-Chemo	2.08333	0.275196	15.7716	0.477293
cluster_2	in CD4+	Atezo-Chemo	0.444444	0.0960291	2.05699	0.299575
cluster_3	in CD4+	Placebo-Chemo	0.291667	0.0252289	3.3719	0.323812
cluster_3	in CD4+	Atezo-Chemo	0.530303	0.116131	2.42159	0.41302
cluster_4	in CD4+	Placebo-Chemo	0.333333	0.0440314	2.52345	0.287452
cluster_4	in CD4+	Atezo-Chemo	7.33333	1.38327	38.8771	0.0192211
cluster_5	in CD4+	Placebo-Chemo	0.625	0.0925191	4.2221	0.629654
cluster_5	in CD4+	Atezo-Chemo	1.10204	0.253068	4.79907	0.897011
cluster_6	in CD4+	Placebo-Chemo	0.228571	0.0294563	1.77364	0.158005
cluster_6	in CD4+	Atezo-Chemo	0.486111	0.10941	2.1598	0.343139
cluster_7	in CD4+	Placebo-Chemo	0.625	0.0925191	4.2221	0.629654
cluster_7	in CD4+	Atezo-Chemo	1.5	0.344451	6.53213	0.589098
cluster_8	in CD4+	Placebo-Chemo	0.2	0.0176611	2.26486	0.193685
cluster_8	in CD4+	Atezo-Chemo	0.907407	0.208374	3.9515	0.897011
cluster_9	in CD4+	Placebo-Chemo	0.228571	0.0294563	1.77364	0.158005
cluster_9	in CD4+	Atezo-Chemo	0.486111	0.10941	2.1598	0.343139
cluster_10	in CD4+	Placebo-Chemo	0.625	0.0925191	4.2221	0.629654
cluster_10	in CD4+	Atezo-Chemo	0.486111	0.10941	2.1598	0.343139
cluster_11	in CD4+	Placebo-Chemo	2.33333	0.336488	16.1802	0.391131
cluster_11	in CD4+	Atezo-Chemo	1.16667	0.269305	5.05417	0.836726
cluster_12	in CD4+	Placebo-Chemo	11.25	1.1926	106.123	0.0345332
cluster_12	in CD4+	Atezo-Chemo	5.55556	1.07786	28.6348	0.0404057
cluster_13	in CD4+	Placebo-Chemo	11.25	1.1926	106.123	0.0345332
cluster_13	in CD4+	Atezo-Chemo	1.6	0.361963	7.07254	0.535375
Tregs in CD4	in CD4+	Placebo-Chemo	0.625	0.0925191	4.2221	0.629654
Tregs in CD4	in CD4+	Atezo-Chemo	0.857143	0.197857	3.71327	0.836726
PD1+	in Tregs	Placebo-Chemo	0.333333	0.0440314	2.52345	0.287452
PD1+	in Tregs	Atezo-Chemo	0.375	0.0830402	1.69346	0.202263
TIGIT+	in Tregs	Placebo-Chemo	1.06667	0.129394	8.7931	0.952183
TIGIT+	in Tregs	Atezo-Chemo	1.24444	0.280089	5.5291	0.773799
TIM3+	in Tregs	Placebo-Chemo	0.228571	0.0294563	1.77364	0.158005
TIM3+	in Tregs	Atezo-Chemo	0.486111	0.10941	2.1598	0.343139
ICOS+	in Tregs	Placebo-Chemo	0.48	0.0634051	3.63378	0.477293
ICOS+	in Tregs	Atezo-Chemo	1.16667	0.269305	5.05417	0.836726
CD39+	in Tregs	Placebo-Chemo	2	0.270568	14.7837	0.497047
CD39+	in Tregs	Atezo-Chemo	2.25	0.486147	10.4135	0.299575
CD15s+	in Tregs	Placebo-Chemo	0.28125	0.0380486	2.07896	0.213911
CD15s+	in Tregs	Atezo-Chemo	2.56667	0.562074	11.7205	0.223809
Mo-MDSCs/CD3+T ratio		Placebo-Chemo	0.166667	0.0195689	1.41949	0.101121
Mo-MDSCs/CD3+T ratio		Atezo-Chemo	0.571429	0.122854	2.65787	0.475506
