# Supplementary material for: Peripheral immune cells in metastatic breast cancer patients display a systemic immunosuppressed signature consistent with chronic inflammation
Source: NPJ Breast Cancer. 2024 Apr 23;10:30. doi: 10.1038/s41523-024-00638-2 (PMC11039627; doi:10.1038/s41523-024-00638-2)
Supplement: Supplementary file 3 — Supplementary Table 5 [file 41523_2024_638_MOESM3_ESM.xlsx]

## Sheet: HD vs. BC comparisons
Supplementary Table 5 - Nominal and FDR-adjusted p-values reported in the manuscript
	(HD vs. BC patients comparison)
Variable Name	% within	Group1	Group2	p-value	p.adj
CD3+T	in CD45+	BC	HD	0.000973	0.002919
CD4+T	in CD45+	BC	HD	1.51e-07	1.359e-06
CD8+T	in CD45+	BC	HD	0.582	0.582
gd+T	in CD45+	BC	HD	0.457	0.514125
B	in CD45+	BC	HD	0.147	0.2205
Monocytes	in CD45+	BC	HD	0.00664	0.01494
NK	in CD45+	BC	HD	0.0541	0.09738
mDC	in CD45+	BC	HD	0.439	0.514125
pDC	in CD45+	BC	HD	0.000688	0.002919
Naive	in CD4+	BC	HD	7.47e-05	0.000309471
CM	in CD4+	BC	HD	0.873	0.904179
EM	in CD4+	BC	HD	0.000752	0.00198255
TEMRA	in CD4+	BC	HD	0.603	0.672577
Naive	in CD8+	BC	HD	0.0953	0.166971
CM	in CD8+	BC	HD	0.375	0.5625
EM	in CD8+	BC	HD	0.437	0.582667
TEMRA	in CD8+	BC	HD	0.599	0.625
Naive	in B-cells	BC	HD	8.25e-05	0.000165
DN	in B-cells	BC	HD	0.0541	0.0541
SM	in B-cells	BC	HD	0.000762	0.001016
NSM	in B-cells	BC	HD	2.86e-06	1.144e-05
M2	in Monocytes	BC	HD	0.0016	0.0032
Mo-MDSCs	in Monocytes	BC	HD	0.615	0.615
CD16+mDC	in mDCs	BC	HD	0.00612	0.00612
CD16-mDC	in mDCs	BC	HD	0.00581	0.00612
CD56_bright	in NK	BC	HD	0.637	0.743167
CD56_dim	in NK	BC	HD	0.187	0.32725
CD56-	in NK	BC	HD	0.119	0.32725
NKG2A+	in NK	BC	HD	0.143	0.32725
KIR+	in NK	BC	HD	0.401	0.5614
CD57+	in NK	BC	HD	0.0433	0.3031
CD161+	in NK	BC	HD	0.747	0.747
PD1+	in CD4+	BC	HD	3.67e-05	0.00021286
TIGIT+	in CD4+	BC	HD	1.48e-05	0.0001073
TIM3+	in CD4+	BC	HD	0.000321	0.00103433
ICOS+	in CD4+	BC	HD	5.85e-06	5.655e-05
PD1+	in CD8+	BC	HD	0.587	0.625
TIGIT+	in CD8+	BC	HD	0.0346	0.1038
TIM3+	in CD8+	BC	HD	0.00133	0.00532
ICOS+	in CD8+	BC	HD	0.000996	0.00532
GzmB+	in CD4+	BC	HD	0.0751	0.114626
Ki67+	in CD4+	BC	HD	0.000161	0.000583625
CD38+HLADR+	in CD4+	BC	HD	0.379	0.47787
NKT	in CD4+	BC	HD	0.506	0.58696
GzmB+	in CD8+	BC	HD	0.0723	0.166971
Ki67+	in CD8+	BC	HD	0.0974	0.166971
CD38+HLADR+	in CD8+	BC	HD	0.00122	0.00532
NKT	in CD8+	BC	HD	0.625	0.625
Th1	in CD4+	BC	HD	0.359	0.473227
Th2	in CD4+	BC	HD	0.00136	0.00310077
Th17	in CD4+	BC	HD	0.000498	0.0014442
cluster_1	in CD4+	BC	HD	0.00456	0.00944571
cluster_2	in CD4+	BC	HD	0.463	0.559458
cluster_3	in CD4+	BC	HD	0.00139	0.00310077
cluster_4	in CD4+	BC	HD	2.52e-07	3.654e-06
cluster_5	in CD4+	BC	HD	0.0252	0.045675
cluster_6	in CD4+	BC	HD	0.111	0.16095
cluster_7	in CD4+	BC	HD	4.44e-05	0.0002146
cluster_8	in CD4+	BC	HD	0.0089	0.0172067
cluster_9	in CD4+	BC	HD	1.16e-07	3.364e-06
cluster_10	in CD4+	BC	HD	0.0419	0.0675056
cluster_11	in CD4+	BC	HD	0.828	0.889333
cluster_12	in CD4+	BC	HD	0.911	0.911
cluster_13	in CD4+	BC	HD	0.267	0.368714
Tregs in CD4	in CD4+	BC	HD	0.0292	0.0498118
PD1+	in Tregs	BC	HD	4.59e-06	2.754e-05
TIGIT+	in Tregs	BC	HD	0.00082	0.00123
TIM3+	in Tregs	BC	HD	5.86e-05	0.0001172
ICOS+	in Tregs	BC	HD	1.98e-05	5.94e-05
CD39+	in Tregs	BC	HD	0.0373	0.04476
CD15s+	in Tregs	BC	HD	0.21	0.21
Mo-MDSCs/CD3+T ratio		BC	HD	0.0101	NA
