# Supplementary material for: Peripheral immune cells in metastatic breast cancer patients display a systemic immunosuppressed signature consistent with chronic inflammation
Source: NPJ Breast Cancer. 2024 Apr 23;10:30. doi: 10.1038/s41523-024-00638-2 (PMC11039627; doi:10.1038/s41523-024-00638-2)
Supplement: Supplementary file 4 — Supplementary Table 6 [file 41523_2024_638_MOESM4_ESM.xlsx]

## Sheet: HR+BC vs. TNBC comparisons
Supplementary Table 6 - Nominal and FDR-adjusted p-values reported in the manuscript
	(HR+BC vs. TNBC comparison)
Variable Name	% within	Group1	Group2	p-value	p.adj
CD3+T	in CD45+	HRBC	TNBC	0.0669	0.30105
CD4+T	in CD45+	HRBC	TNBC	0.891	0.891
CD8+T	in CD45+	HRBC	TNBC	0.184	0.4545
gd+T	in CD45+	HRBC	TNBC	0.202	0.4545
B	in CD45+	HRBC	TNBC	0.601	0.772714
Monocytes	in CD45+	HRBC	TNBC	0.774	0.87075
NK	in CD45+	HRBC	TNBC	0.00545	0.04905
mDC	in CD45+	HRBC	TNBC	0.531	0.772714
pDC	in CD45+	HRBC	TNBC	0.524	0.772714
Naive	in CD4+	HRBC	TNBC	0.215	0.519583
CM	in CD4+	HRBC	TNBC	0.277	0.617923
EM	in CD4+	HRBC	TNBC	0.724	0.91287
TEMRA	in CD4+	HRBC	TNBC	0.676	0.91287
Naive	in CD8+	HRBC	TNBC	0.0257	0.1542
CM	in CD8+	HRBC	TNBC	0.0582	0.1746
EM	in CD8+	HRBC	TNBC	0.307	0.614
TEMRA	in CD8+	HRBC	TNBC	0.729	0.811636
Naive	in B-cells	HRBC	TNBC	0.445	0.652
DN	in B-cells	HRBC	TNBC	0.489	0.652
SM	in B-cells	HRBC	TNBC	0.69	0.69
NSM	in B-cells	HRBC	TNBC	0.0294	0.1176
M2	in Monocytes	HRBC	TNBC	0.881	0.881
Mo-MDSCs	in Monocytes	HRBC	TNBC	0.61	0.881
CD16+mDC	in mDCs	HRBC	TNBC	0.585	0.588
CD16-mDC	in mDCs	HRBC	TNBC	0.588	0.588
CD56_bright	in NK	HRBC	TNBC	0.04	0.087675
CD56_dim	in NK	HRBC	TNBC	0.572	0.572
CD56-	in NK	HRBC	TNBC	0.011	0.06615
NKG2A+	in NK	HRBC	TNBC	0.0501	0.087675
KIR+	in NK	HRBC	TNBC	0.0189	0.06615
CD57+	in NK	HRBC	TNBC	0.307	0.4298
CD161+	in NK	HRBC	TNBC	0.396	0.462
PD1+	in CD4+	HRBC	TNBC	0.997	0.997
TIGIT+	in CD4+	HRBC	TNBC	0.86	0.962577
TIM3+	in CD4+	HRBC	TNBC	0.103	0.4785
ICOS+	in CD4+	HRBC	TNBC	0.0582	0.35728
PD1+	in CD8+	HRBC	TNBC	0.606	0.808
TIGIT+	in CD8+	HRBC	TNBC	0.932	0.932
TIM3+	in CD8+	HRBC	TNBC	0.16	0.384
ICOS+	in CD8+	HRBC	TNBC	0.744	0.811636
GzmB+	in CD4+	HRBC	TNBC	0.2	0.519583
Ki67+	in CD4+	HRBC	TNBC	0.211	0.519583
CD38+HLADR+	in CD4+	HRBC	TNBC	0.0301	0.290967
NKT	in CD4+	HRBC	TNBC	0.52	0.91287
GzmB+	in CD8+	HRBC	TNBC	0.437	0.6555
Ki67+	in CD8+	HRBC	TNBC	0.0234	0.1542
CD38+HLADR+	in CD8+	HRBC	TNBC	0.0528	0.1746
NKT	in CD8+	HRBC	TNBC	0.429	0.6555
Th1	in CD4+	HRBC	TNBC	0.126	0.4785
Th2	in CD4+	HRBC	TNBC	0.93	0.997
Th17	in CD4+	HRBC	TNBC	0.154	0.496222
cluster_1	in CD4+	HRBC	TNBC	0.36	0.745714
cluster_2	in CD4+	HRBC	TNBC	0.00719	0.12905
cluster_3	in CD4+	HRBC	TNBC	0.987	0.997
cluster_4	in CD4+	HRBC	TNBC	0.707	0.91287
cluster_5	in CD4+	HRBC	TNBC	0.0089	0.12905
cluster_6	in CD4+	HRBC	TNBC	0.132	0.4785
cluster_7	in CD4+	HRBC	TNBC	0.863	0.962577
cluster_8	in CD4+	HRBC	TNBC	0.771	0.931625
cluster_9	in CD4+	HRBC	TNBC	0.592	0.91287
cluster_10	in CD4+	HRBC	TNBC	0.563	0.91287
cluster_11	in CD4+	HRBC	TNBC	0.0616	0.35728
cluster_12	in CD4+	HRBC	TNBC	0.638	0.91287
cluster_13	in CD4+	HRBC	TNBC	0.42	0.812
Tregs in CD4	in CD4+	HRBC	TNBC	0.643	0.91287
PD1+	in Tregs	HRBC	TNBC	0.552	0.828
TIGIT+	in Tregs	HRBC	TNBC	0.546	0.828
TIM3+	in Tregs	HRBC	TNBC	0.252	0.828
ICOS+	in Tregs	HRBC	TNBC	0.791	0.9492
CD39+	in Tregs	HRBC	TNBC	0.499	0.828
CD15s+	in Tregs	HRBC	TNBC	0.969	0.969
Mo-MDSCs/CD3+T ratio		HRBC	TNBC	0.969	NA
