# Supplementary material for: Peripheral immune cells in metastatic breast cancer patients display a systemic immunosuppressed signature consistent with chronic inflammation
Source: NPJ Breast Cancer. 2024 Apr 23;10:30. doi: 10.1038/s41523-024-00638-2 (PMC11039627; doi:10.1038/s41523-024-00638-2)
Supplement: Supplementary file 5 — Supplementary Table 7 [file 41523_2024_638_MOESM5_ESM.xlsx]

## Sheet: HD_Treatment group comparisons
Supplementary Table 7 - Nominal and FDR-adjusted p-values reported in the manuscript
	(HD vs. Treatment groups comparison)
Variable Name	% within	Group1	Group2	p-value	p.adj
CD3+T	in CD45+	HD	Chemo-CDK-	0.397	0.549692
CD3+T	in CD45+	HD	Previuos Chemo/CDK (not last 3 months)	0.009	0.04
CD3+T	in CD45+	HD	Chemo (last 3 months)	0.005	0.0257143
CD3+T	in CD45+	HD	CDK (last 3 months)	0.000263	0.0018936
CD4+T	in CD45+	HD	Chemo-CDK-	0.075	0.16875
CD4+T	in CD45+	HD	Previuos Chemo/CDK (not last 3 months)	2.18e-07	7.848e-06
CD4+T	in CD45+	HD	Chemo (last 3 months)	5.01e-05	0.0006012
CD4+T	in CD45+	HD	CDK (last 3 months)	5.4e-06	9.72e-05
CD8+T	in CD45+	HD	Chemo-CDK-	0.86	0.86
CD8+T	in CD45+	HD	Previuos Chemo/CDK (not last 3 months)	0.632	0.7884
CD8+T	in CD45+	HD	Chemo (last 3 months)	0.782	0.828
CD8+T	in CD45+	HD	CDK (last 3 months)	0.389	0.549692
gd+T	in CD45+	HD	Chemo-CDK-	0.552	0.736
gd+T	in CD45+	HD	Previuos Chemo/CDK (not last 3 months)	0.754	0.822545
gd+T	in CD45+	HD	Chemo (last 3 months)	0.035	0.09
gd+T	in CD45+	HD	CDK (last 3 months)	0.31	0.485217
B	in CD45+	HD	Chemo-CDK-	0.071	0.16875
B	in CD45+	HD	Previuos Chemo/CDK (not last 3 months)	0.701	0.814065
B	in CD45+	HD	Chemo (last 3 months)	0.033	0.09
B	in CD45+	HD	CDK (last 3 months)	0.291	0.476182
Monocytes	in CD45+	HD	Chemo-CDK-	0.843	0.86
Monocytes	in CD45+	HD	Previuos Chemo/CDK (not last 3 months)	0.013	0.042
Monocytes	in CD45+	HD	Chemo (last 3 months)	0.01	0.04
Monocytes	in CD45+	HD	CDK (last 3 months)	0.014	0.042
NK	in CD45+	HD	Chemo-CDK-	0.644	0.7884
NK	in CD45+	HD	Previuos Chemo/CDK (not last 3 months)	0.243	0.416571
NK	in CD45+	HD	Chemo (last 3 months)	0.082	0.173647
NK	in CD45+	HD	CDK (last 3 months)	0.013	0.042
mDC	in CD45+	HD	Chemo-CDK-	0.725	0.815625
mDC	in CD45+	HD	Previuos Chemo/CDK (not last 3 months)	0.185	0.333
mDC	in CD45+	HD	Chemo (last 3 months)	0.657	0.7884
mDC	in CD45+	HD	CDK (last 3 months)	0.391	0.549692
pDC	in CD45+	HD	Chemo-CDK-	0.118	0.223579
pDC	in CD45+	HD	Previuos Chemo/CDK (not last 3 months)	0.000155	0.001395
pDC	in CD45+	HD	Chemo (last 3 months)	0.001	0.006
pDC	in CD45+	HD	CDK (last 3 months)	0.112	0.223579
Naive	in CD4+	HD	Chemo-CDK-	0.129	0.245097
Naive	in CD4+	HD	Previuos Chemo/CDK (not last 3 months)	7.5e-05	0.000840473
Naive	in CD4+	HD	Chemo (last 3 months)	0.003	0.0102353
Naive	in CD4+	HD	CDK (last 3 months)	0.000704	0.00340267
CM	in CD4+	HD	Chemo-CDK-	0.391	0.553122
CM	in CD4+	HD	Previuos Chemo/CDK (not last 3 months)	0.766	0.838264
CM	in CD4+	HD	Chemo (last 3 months)	0.807	0.856291
CM	in CD4+	HD	CDK (last 3 months)	0.471	0.613888
EM	in CD4+	HD	Chemo-CDK-	0.099	0.207143
EM	in CD4+	HD	Previuos Chemo/CDK (not last 3 months)	0.000667	0.00340267
EM	in CD4+	HD	Chemo (last 3 months)	0.018	0.0435
EM	in CD4+	HD	CDK (last 3 months)	0.005	0.0165714
TEMRA	in CD4+	HD	Chemo-CDK-	0.598	0.730189
TEMRA	in CD4+	HD	Previuos Chemo/CDK (not last 3 months)	0.518	0.654839
TEMRA	in CD4+	HD	Chemo (last 3 months)	0.825	0.862162
TEMRA	in CD4+	HD	CDK (last 3 months)	0.812	0.856291
Naive	in CD8+	HD	Chemo-CDK-	0.231	0.47
Naive	in CD8+	HD	Previuos Chemo/CDK (not last 3 months)	0.066	0.243692
Naive	in CD8+	HD	Chemo (last 3 months)	0.273	0.485333
Naive	in CD8+	HD	CDK (last 3 months)	0.296	0.507429
CM	in CD8+	HD	Chemo-CDK-	0.422	0.613818
CM	in CD8+	HD	Previuos Chemo/CDK (not last 3 months)	0.505	0.693943
CM	in CD8+	HD	Chemo (last 3 months)	1	1
CM	in CD8+	HD	CDK (last 3 months)	0.153	0.389053
EM	in CD8+	HD	Chemo-CDK-	0.895	1
EM	in CD8+	HD	Previuos Chemo/CDK (not last 3 months)	0.196	0.427636
EM	in CD8+	HD	Chemo (last 3 months)	0.506	0.693943
EM	in CD8+	HD	CDK (last 3 months)	0.975	1
TEMRA	in CD8+	HD	Chemo-CDK-	0.65	0.843243
TEMRA	in CD8+	HD	Previuos Chemo/CDK (not last 3 months)	0.738	0.8952
TEMRA	in CD8+	HD	Chemo (last 3 months)	0.974	1
TEMRA	in CD8+	HD	CDK (last 3 months)	0.374	0.586839
Naive	in B-cells	HD	Chemo-CDK-	0.676	0.713
Naive	in B-cells	HD	Previuos Chemo/CDK (not last 3 months)	9.77e-06	5.21067e-05
Naive	in B-cells	HD	Chemo (last 3 months)	0.007	0.016
Naive	in B-cells	HD	CDK (last 3 months)	0.000604	0.00161067
DN	in B-cells	HD	Chemo-CDK-	0.713	0.713
DN	in B-cells	HD	Previuos Chemo/CDK (not last 3 months)	0.015	0.03
DN	in B-cells	HD	Chemo (last 3 months)	0.55	0.628571
DN	in B-cells	HD	CDK (last 3 months)	0.057	0.0829091
SM	in B-cells	HD	Chemo-CDK-	0.344	0.423385
SM	in B-cells	HD	Previuos Chemo/CDK (not last 3 months)	4.56e-05	0.00014592
SM	in B-cells	HD	Chemo (last 3 months)	0.026	0.0416
SM	in B-cells	HD	CDK (last 3 months)	0.018	0.032
NSM	in B-cells	HD	Chemo-CDK-	0.231	0.308
NSM	in B-cells	HD	Previuos Chemo/CDK (not last 3 months)	1.8e-06	1.44e-05
NSM	in B-cells	HD	Chemo (last 3 months)	3.05e-05	0.000122
NSM	in B-cells	HD	CDK (last 3 months)	1.1e-06	1.44e-05
M2	in Monocytes	HD	Chemo-CDK-	0.226	0.452
M2	in Monocytes	HD	Previuos Chemo/CDK (not last 3 months)	0.002	0.016
M2	in Monocytes	HD	Chemo (last 3 months)	0.006	0.024
M2	in Monocytes	HD	CDK (last 3 months)	0.014	0.0373333
Mo-MDSCs	in Monocytes	HD	Chemo-CDK-	0.779	0.890286
Mo-MDSCs	in Monocytes	HD	Previuos Chemo/CDK (not last 3 months)	0.969	0.969
Mo-MDSCs	in Monocytes	HD	Chemo (last 3 months)	0.375	0.5
Mo-MDSCs	in Monocytes	HD	CDK (last 3 months)	0.366	0.5
CD16+mDC	in mDCs	HD	Chemo-CDK-	0.416	0.416
CD16+mDC	in mDCs	HD	Previuos Chemo/CDK (not last 3 months)	0.006	0.016
CD16+mDC	in mDCs	HD	Chemo (last 3 months)	0.071	0.0973333
CD16+mDC	in mDCs	HD	CDK (last 3 months)	0.008	0.016
CD16-mDC	in mDCs	HD	Chemo-CDK-	0.416	0.416
CD16-mDC	in mDCs	HD	Previuos Chemo/CDK (not last 3 months)	0.006	0.016
CD16-mDC	in mDCs	HD	Chemo (last 3 months)	0.073	0.0973333
CD16-mDC	in mDCs	HD	CDK (last 3 months)	0.007	0.016
CD56_bright	in NK	HD	Chemo-CDK-	0.173	0.538222
CD56_bright	in NK	HD	Previuos Chemo/CDK (not last 3 months)	0.327	0.654
CD56_bright	in NK	HD	Chemo (last 3 months)	0.851	0.916462
CD56_bright	in NK	HD	CDK (last 3 months)	0.49	0.722105
CD56_dim	in NK	HD	Chemo-CDK-	0.628	0.751333
CD56_dim	in NK	HD	Previuos Chemo/CDK (not last 3 months)	0.119	0.538222
CD56_dim	in NK	HD	Chemo (last 3 months)	0.352	0.657067
CD56_dim	in NK	HD	CDK (last 3 months)	0.403	0.696889
CD56-	in NK	HD	Chemo-CDK-	1	1
CD56-	in NK	HD	Previuos Chemo/CDK (not last 3 months)	0.644	0.751333
CD56-	in NK	HD	Chemo (last 3 months)	0.173	0.538222
CD56-	in NK	HD	CDK (last 3 months)	0.004	0.112
NKG2A+	in NK	HD	Chemo-CDK-	0.235	0.548333
NKG2A+	in NK	HD	Previuos Chemo/CDK (not last 3 months)	0.233	0.548333
NKG2A+	in NK	HD	Chemo (last 3 months)	0.099	0.538222
NKG2A+	in NK	HD	CDK (last 3 months)	0.055	0.513333
KIR+	in NK	HD	Chemo-CDK-	0.692	0.77504
KIR+	in NK	HD	Previuos Chemo/CDK (not last 3 months)	0.433	0.696889
KIR+	in NK	HD	Chemo (last 3 months)	0.448	0.696889
KIR+	in NK	HD	CDK (last 3 months)	0.321	0.654
CD57+	in NK	HD	Chemo-CDK-	0.159	0.538222
CD57+	in NK	HD	Previuos Chemo/CDK (not last 3 months)	0.048	0.513333
CD57+	in NK	HD	Chemo (last 3 months)	0.09	0.538222
CD57+	in NK	HD	CDK (last 3 months)	0.198	0.548333
CD161+	in NK	HD	Chemo-CDK-	0.613	0.751333
CD161+	in NK	HD	Previuos Chemo/CDK (not last 3 months)	0.616	0.751333
CD161+	in NK	HD	Chemo (last 3 months)	0.965	1
CD161+	in NK	HD	CDK (last 3 months)	0.608	0.751333
PD1+	in CD4+	HD	Chemo-CDK-	0.391	0.553122
PD1+	in CD4+	HD	Previuos Chemo/CDK (not last 3 months)	8.13e-06	0.00015718
PD1+	in CD4+	HD	Chemo (last 3 months)	0.003	0.0102353
PD1+	in CD4+	HD	CDK (last 3 months)	0.000392	0.00239326
TIGIT+	in CD4+	HD	Chemo-CDK-	0.013	0.0350698
TIGIT+	in CD4+	HD	Previuos Chemo/CDK (not last 3 months)	3.02e-05	0.0004379
TIGIT+	in CD4+	HD	Chemo (last 3 months)	0.002	0.008
TIGIT+	in CD4+	HD	CDK (last 3 months)	0.000322	0.00219718
TIM3+	in CD4+	HD	Chemo-CDK-	0.129	0.245097
TIM3+	in CD4+	HD	Previuos Chemo/CDK (not last 3 months)	0.000228	0.001653
TIM3+	in CD4+	HD	Chemo (last 3 months)	0.000697	0.00340267
TIM3+	in CD4+	HD	CDK (last 3 months)	0.027	0.06264
ICOS+	in CD4+	HD	Chemo-CDK-	0.131	0.245097
ICOS+	in CD4+	HD	Previuos Chemo/CDK (not last 3 months)	1.87e-06	4.3384e-05
ICOS+	in CD4+	HD	Chemo (last 3 months)	0.001	0.00414286
ICOS+	in CD4+	HD	CDK (last 3 months)	7.97e-05	0.000840473
PD1+	in CD8+	HD	Chemo-CDK-	0.692	0.874105
PD1+	in CD8+	HD	Previuos Chemo/CDK (not last 3 months)	0.154	0.389053
PD1+	in CD8+	HD	Chemo (last 3 months)	0.929	1
PD1+	in CD8+	HD	CDK (last 3 months)	0.746	0.8952
TIGIT+	in CD8+	HD	Chemo-CDK-	0.094	0.3008
TIGIT+	in CD8+	HD	Previuos Chemo/CDK (not last 3 months)	0.04	0.174545
TIGIT+	in CD8+	HD	Chemo (last 3 months)	0.138	0.389053
TIGIT+	in CD8+	HD	CDK (last 3 months)	0.122	0.366
TIM3+	in CD8+	HD	Chemo-CDK-	0.235	0.47
TIM3+	in CD8+	HD	Previuos Chemo/CDK (not last 3 months)	0.004	0.0384
TIM3+	in CD8+	HD	Chemo (last 3 months)	0.012	0.064
TIM3+	in CD8+	HD	CDK (last 3 months)	0.002	0.024
ICOS+	in CD8+	HD	Chemo-CDK-	0.075	0.257143
ICOS+	in CD8+	HD	Previuos Chemo/CDK (not last 3 months)	0.000457	0.021936
ICOS+	in CD8+	HD	Chemo (last 3 months)	0.005	0.04
ICOS+	in CD8+	HD	CDK (last 3 months)	0.056	0.224
GzmB+	in CD4+	HD	Chemo-CDK-	0.1	0.207143
GzmB+	in CD4+	HD	Previuos Chemo/CDK (not last 3 months)	0.371	0.551744
GzmB+	in CD4+	HD	Chemo (last 3 months)	0.381	0.553122
GzmB+	in CD4+	HD	CDK (last 3 months)	0.008	0.0244211
Ki67+	in CD4+	HD	Chemo-CDK-	0.322	0.518027
Ki67+	in CD4+	HD	Previuos Chemo/CDK (not last 3 months)	0.000685	0.00340267
Ki67+	in CD4+	HD	Chemo (last 3 months)	0.006	0.0188108
Ki67+	in CD4+	HD	CDK (last 3 months)	7.04e-05	0.000840473
CD38+HLADR+	in CD4+	HD	Chemo-CDK-	0.746	0.838264
CD38+HLADR+	in CD4+	HD	Previuos Chemo/CDK (not last 3 months)	0.401	0.556524
CD38+HLADR+	in CD4+	HD	Chemo (last 3 months)	0.263	0.448647
CD38+HLADR+	in CD4+	HD	CDK (last 3 months)	0.73	0.830196
NKT	in CD4+	HD	Chemo-CDK-	0.231	0.39994
NKT	in CD4+	HD	Previuos Chemo/CDK (not last 3 months)	0.76	0.838264
NKT	in CD4+	HD	Chemo (last 3 months)	0.756	0.838264
NKT	in CD4+	HD	CDK (last 3 months)	0.461	0.612955
GzmB+	in CD8+	HD	Chemo-CDK-	0.267	0.485333
GzmB+	in CD8+	HD	Previuos Chemo/CDK (not last 3 months)	0.19	0.427636
GzmB+	in CD8+	HD	Chemo (last 3 months)	0.258	0.485333
GzmB+	in CD8+	HD	CDK (last 3 months)	0.031	0.1488
Ki67+	in CD8+	HD	Chemo-CDK-	1	1
Ki67+	in CD8+	HD	Previuos Chemo/CDK (not last 3 months)	0.594	0.792
Ki67+	in CD8+	HD	Chemo (last 3 months)	0.166	0.3984
Ki67+	in CD8+	HD	CDK (last 3 months)	0.002	0.024
CD38+HLADR+	in CD8+	HD	Chemo-CDK-	0.307	0.508138
CD38+HLADR+	in CD8+	HD	Previuos Chemo/CDK (not last 3 months)	0.006	0.0411429
CD38+HLADR+	in CD8+	HD	Chemo (last 3 months)	0.000999	0.023976
CD38+HLADR+	in CD8+	HD	CDK (last 3 months)	0.007	0.042
NKT	in CD8+	HD	Chemo-CDK-	0.379	0.586839
NKT	in CD8+	HD	Previuos Chemo/CDK (not last 3 months)	0.894	1
NKT	in CD8+	HD	Chemo (last 3 months)	0.965	1
NKT	in CD8+	HD	CDK (last 3 months)	0.403	0.6045
Th1	in CD4+	HD	Chemo-CDK-	0.025	0.0591837
Th1	in CD4+	HD	Previuos Chemo/CDK (not last 3 months)	0.343	0.523526
Th1	in CD4+	HD	Chemo (last 3 months)	0.595	0.730189
Th1	in CD4+	HD	CDK (last 3 months)	0.326	0.518027
Th2	in CD4+	HD	Chemo-CDK-	1	1
Th2	in CD4+	HD	Previuos Chemo/CDK (not last 3 months)	0.00035	0.00225556
Th2	in CD4+	HD	Chemo (last 3 months)	0.009	0.0267692
Th2	in CD4+	HD	CDK (last 3 months)	0.01	0.029
Th17	in CD4+	HD	Chemo-CDK-	0.481	0.619956
Th17	in CD4+	HD	Previuos Chemo/CDK (not last 3 months)	0.000118	0.00105292
Th17	in CD4+	HD	Chemo (last 3 months)	0.003	0.0102353
Th17	in CD4+	HD	CDK (last 3 months)	0.014	0.0353043
cluster_1	in CD4+	HD	Chemo-CDK-	0.613	0.733072
cluster_1	in CD4+	HD	Previuos Chemo/CDK (not last 3 months)	0.000594	0.00340267
cluster_1	in CD4+	HD	Chemo (last 3 months)	0.003	0.0102353
cluster_1	in CD4+	HD	CDK (last 3 months)	0.119	0.238
cluster_2	in CD4+	HD	Chemo-CDK-	0.681	0.78996
cluster_2	in CD4+	HD	Previuos Chemo/CDK (not last 3 months)	0.672	0.787394
cluster_2	in CD4+	HD	Chemo (last 3 months)	0.782	0.847776
cluster_2	in CD4+	HD	CDK (last 3 months)	0.229	0.39994
cluster_3	in CD4+	HD	Chemo-CDK-	0.403	0.556524
cluster_3	in CD4+	HD	Previuos Chemo/CDK (not last 3 months)	9.12e-05	0.0008816
cluster_3	in CD4+	HD	Chemo (last 3 months)	0.052	0.116
cluster_3	in CD4+	HD	CDK (last 3 months)	0.018	0.0435
cluster_4	in CD4+	HD	Chemo-CDK-	0.131	0.245097
cluster_4	in CD4+	HD	Previuos Chemo/CDK (not last 3 months)	5.01e-07	2.9058e-05
cluster_4	in CD4+	HD	Chemo (last 3 months)	0.000215	0.001653
cluster_4	in CD4+	HD	CDK (last 3 months)	8.44e-07	3.26347e-05
cluster_5	in CD4+	HD	Chemo-CDK-	0.065	0.13963
cluster_5	in CD4+	HD	Previuos Chemo/CDK (not last 3 months)	0.013	0.0350698
cluster_5	in CD4+	HD	Chemo (last 3 months)	0.014	0.0353043
cluster_5	in CD4+	HD	CDK (last 3 months)	0.73	0.830196
cluster_6	in CD4+	HD	Chemo-CDK-	0.613	0.733072
cluster_6	in CD4+	HD	Previuos Chemo/CDK (not last 3 months)	0.012	0.0339512
cluster_6	in CD4+	HD	Chemo (last 3 months)	0.364	0.548364
cluster_6	in CD4+	HD	CDK (last 3 months)	0.668	0.787394
cluster_7	in CD4+	HD	Chemo-CDK-	0.441	0.601835
cluster_7	in CD4+	HD	Previuos Chemo/CDK (not last 3 months)	1.66e-06	4.3384e-05
cluster_7	in CD4+	HD	Chemo (last 3 months)	0.001	0.00414286
cluster_7	in CD4+	HD	CDK (last 3 months)	0.006	0.0188108
cluster_8	in CD4+	HD	Chemo-CDK-	0.271	0.449086
cluster_8	in CD4+	HD	Previuos Chemo/CDK (not last 3 months)	0.00086	0.0039904
cluster_8	in CD4+	HD	Chemo (last 3 months)	0.063	0.137887
cluster_8	in CD4+	HD	CDK (last 3 months)	0.195	0.348
cluster_9	in CD4+	HD	Chemo-CDK-	0.001	0.00414286
cluster_9	in CD4+	HD	Previuos Chemo/CDK (not last 3 months)	2.09e-07	2.4244e-05
cluster_9	in CD4+	HD	Chemo (last 3 months)	1.14e-05	0.000188914
cluster_9	in CD4+	HD	CDK (last 3 months)	0.000223	0.001653
cluster_10	in CD4+	HD	Chemo-CDK-	0.965	0.973391
cluster_10	in CD4+	HD	Previuos Chemo/CDK (not last 3 months)	0.014	0.0353043
cluster_10	in CD4+	HD	Chemo (last 3 months)	0.108	0.219789
cluster_10	in CD4+	HD	CDK (last 3 months)	0.152	0.279873
cluster_11	in CD4+	HD	Chemo-CDK-	0.947	0.963614
cluster_11	in CD4+	HD	Previuos Chemo/CDK (not last 3 months)	0.465	0.612955
cluster_11	in CD4+	HD	Chemo (last 3 months)	0.52	0.654839
cluster_11	in CD4+	HD	CDK (last 3 months)	0.384	0.553122
cluster_12	in CD4+	HD	Chemo-CDK-	0.291	0.475437
cluster_12	in CD4+	HD	Previuos Chemo/CDK (not last 3 months)	0.869	0.900036
cluster_12	in CD4+	HD	Chemo (last 3 months)	0.341	0.523526
cluster_12	in CD4+	HD	CDK (last 3 months)	0.794	0.852815
cluster_13	in CD4+	HD	Chemo-CDK-	0.454	0.612372
cluster_13	in CD4+	HD	Previuos Chemo/CDK (not last 3 months)	0.525	0.654839
cluster_13	in CD4+	HD	Chemo (last 3 months)	0.947	0.963614
cluster_13	in CD4+	HD	CDK (last 3 months)	0.034	0.0773333
Tregs in CD4	in CD4+	HD	Chemo-CDK-	0.271	0.449086
Tregs in CD4	in CD4+	HD	Previuos Chemo/CDK (not last 3 months)	0.003	0.0102353
Tregs in CD4	in CD4+	HD	Chemo (last 3 months)	0.191	0.346187
Tregs in CD4	in CD4+	HD	CDK (last 3 months)	0.336	0.523526
PD1+	in Tregs	HD	Chemo-CDK-	0.068	0.102
PD1+	in Tregs	HD	Previuos Chemo/CDK (not last 3 months)	1.01e-05	0.0001776
PD1+	in Tregs	HD	Chemo (last 3 months)	1.48e-05	0.0001776
PD1+	in Tregs	HD	CDK (last 3 months)	0.001	0.0024
TIGIT+	in Tregs	HD	Chemo-CDK-	0.094	0.132706
TIGIT+	in Tregs	HD	Previuos Chemo/CDK (not last 3 months)	0.000349	0.001532
TIGIT+	in Tregs	HD	Chemo (last 3 months)	0.005	0.00923077
TIGIT+	in Tregs	HD	CDK (last 3 months)	0.043	0.0737143
TIM3+	in Tregs	HD	Chemo-CDK-	0.065	0.102
TIM3+	in Tregs	HD	Previuos Chemo/CDK (not last 3 months)	0.000383	0.001532
TIM3+	in Tregs	HD	Chemo (last 3 months)	0.000331	0.001532
TIM3+	in Tregs	HD	CDK (last 3 months)	0.000584	0.00161067
ICOS+	in Tregs	HD	Chemo-CDK-	0.002	0.00436364
ICOS+	in Tregs	HD	Previuos Chemo/CDK (not last 3 months)	0.000208	0.001532
ICOS+	in Tregs	HD	Chemo (last 3 months)	0.000593	0.00161067
ICOS+	in Tregs	HD	CDK (last 3 months)	0.000604	0.00161067
CD39+	in Tregs	HD	Chemo-CDK-	0.146	0.1752
CD39+	in Tregs	HD	Previuos Chemo/CDK (not last 3 months)	0.004	0.008
CD39+	in Tregs	HD	Chemo (last 3 months)	0.141	0.1752
CD39+	in Tregs	HD	CDK (last 3 months)	0.683	0.712696
CD15s+	in Tregs	HD	Chemo-CDK-	0.792	0.792
CD15s+	in Tregs	HD	Previuos Chemo/CDK (not last 3 months)	0.323	0.352364
CD15s+	in Tregs	HD	Chemo (last 3 months)	0.273	0.312
CD15s+	in Tregs	HD	CDK (last 3 months)	0.105	0.14
Mo-MDSCs/CD3+T ratio		HD	Chemo-CDK-	0.53	0.53
Mo-MDSCs/CD3+T ratio		HD	Previuos Chemo/CDK (not last 3 months)	0.035	0.0466667
Mo-MDSCs/CD3+T ratio		HD	Chemo (last 3 months)	0.017	0.034
Mo-MDSCs/CD3+T ratio		HD	CDK (last 3 months)	0.009	0.034
